# Supplementary material for: Cross-species evolution of a highly potent AAV variant for therapeutic gene transfer and genome editing
Source: Nat Commun. 2022 Oct 10;13:5947. doi: 10.1038/s41467-022-33745-4 (PMC9548504; doi:10.1038/s41467-022-33745-4)
Supplement: Supplementary file 4 — Source Data [file 41467_2022_33745_MOESM4_ESM.xlsx]

## Sheet: Figure 1
vg/15cm plate			vg/L media
AAV9	AAV.cc47		AAV9	AAV.cc47
1120000000000	887000000000		16000000000000	8400000000000
788000000000	788000000000		13500000000000	10200000000000
1280000000000	1170000000000		14400000000000	9000000000000
3320000000000	3320000000000		7600000000000	6070000000000
3090000000000	1600000000000		8570000000000	7370000000000
2370000000000	1380000000000		9530000000000	9890000000000
967000000000	900000000000		6170000000000	6090000000000
290000000000	500000000000		16800000000000	16900000000000
1470000000000	788000000000

## Sheet: Figure 2
mCherry fluorescence intensity
Heart		Tibilias Anterior		Liver		Brain
AAV9	AAV.cc47	AAV9	AAV.cc47	AAV9	AAV.cc47	AAV9	AAV.cc47
3.27896e+08	9925389724	197000000	3084055640	6167920857	9906108957	542000000	2480000000
4.4072e+08	6182902584	165000000	2800961698	1661955155	9335568210	748000000	1920000000
254444417	3039614832	185000000	2498118136	4764409945	9219072546	603000000	2140000000
% transduced neurons
Cerebellum		Hippocampus		Cortex
AAV9	AAV.cc47	AAV9	AAV.cc47	AAV9	AAV.cc47
1.28858	4.73661	2.8	11.9	3.62033	20.2819
1.31114	5.14074	3.5	10.2	2.78031	14.6266
1.55174	5.06897	4.2	13.7	5.08176	13.7858

## Sheet: Figure 3
% transduced tdTomato+ cells								vector genome biodistribution
4e11 vg/kg								4e11 vg/kg
Heart		Tibilias Anterior		Liver				Heart			Tibialis Anterior			Liver
AAV9	AAV.cc47	AAV9	AAV.cc47	AAV9	AAV.cc47			Mock	AAV9	AAV.cc47	Mock	AAV9	AAV.cc47	Mock	AAV9	AAV.cc47
0.167153	1.07417	0.811288	3.04892	2.87787	3.88677			3980	26600	32300	6900	8880	20500	2820	51100	157000
0.306841	0.956399	0.74961	3.22045	2.75109	4.53553				39300	24300		14200	6460		74600	87600
0.324841	0.896186	0.885605	3.37899	2.63876	4.3834				29924	59800		8300	12100		331000	148000
4e12 vg/kg								4e12 vg/kg
Heart		Tibilias Anterior		Liver				Heart			Tibialis Anterior			Liver
AAV9	AAV.cc47	AAV9	AAV.cc47	AAV9	AAV.cc47			Mock	AAV9	AAV.cc47	Mock	AAV9	AAV.cc47	Mock	AAV9	AAV.cc47
1.48183	6.41089	3.51128	8.59839	66.2716	67.2804			6750	232000	396000	12800	44200	106000	4410	1980000	2680000
2.12082	7.29572	1.67602	6.94028	67.4517	72.6651				490000	295000		18000	24500		1970000	1410000
1.64965	6.7637	2.80556	4.92576	65.1337	66.4716				91300	38800		56300	31500		478000	1020000
2.14524	5.65183	2.38421	7.02375	71.0057	77.4898				59200	34400		58700	33500		411000	600000
4e13 vg/kg								4e13 vg/kg
Heart		Tibilias Anterior		Liver				Heart			Tibialis Anterior			Liver
AAV9	AAV.cc47	AAV9	AAV.cc47	AAV9	AAV.cc47			Mock	AAV9	AAV.cc47	Mock	AAV9	AAV.cc47	Mock	AAV9	AAV.cc47
6.86335	20.4013	17.4742	31.0939	97.5132	97.7994			1890	410000	1970000	6980	237000	154000	27300	3310000	16600000
4.98499	23.3852	9.14088	42.4513	98.4016	97.5341			1891	793000	815000	10500	259000	178000	27301	5750000	9010000
5.80196	18.8099	7.17143	26.5084	98.3932	98.111				771000	2010000	11100	269000	779000		13700000	8770000
5.1268	20.0828	12.3574	31.9831	96.9401	98.2435				647000	660000		229000	478000		6690000	6760000

## Sheet: Figure 4
% transduced tdTomato+ cells							Transgene expression levels
							gRNA
Heart		Tibilias Anterior		Liver			Heart			Tibialis Anterior			Liver
AAV9	AAV.cc47	AAV9	AAV.cc47	AAV9	AAV.cc47		Mock	AAV9	AAV.cc47	Mock	AAV9	AAV.cc47	Mock	AAV9	AAV.cc47
1.85545	4.54181	12.8596	34.3208	6.81862	6.13115		1	38144.9	157316	1	9.85941	21.2293	1	6508.9	46088.7
1.43978	4.25118	13.5984	32.6446	6.42643	5.67916			96688.2	148215		4.75786	19.9187		18884.7	38935.2
1.45868	3.8849	12.243	35.6416	5.4517	6.05833			90069.3	173340		5.24829	43.4325		32063	47501.6
1.29021	2.85585	12.8596	31.3319	7.39562	6.23998			58349	298647		7.97247	42.4285		13349.3	56811
							Cas9
							Heart			Tibialis Anterior			Liver
							Mock	AAV9	AAV.cc47	Mock	AAV9	AAV.cc47	Mock	AAV9	AAV.cc47
							1	0.837987	0.837987	1	1.31039	1.15669	1	35.7532	8.11168
								3.02095	6.04189		3.12748	1.53687		8.05564	20.1122
								0.755236	0.001609		13.0412	1.19748		7.03719	72.0037
								0.744839	2.27363		2	1.29684		181.648	25.0198

## Sheet: Figure 6
Acid alpha-glucosidase enzyme activty
Brain				Spine				Heart				Tibialis Anterior				Liver
Gaa (-/-) Mock	AAV9	AAV.cc47	WT	Gaa (-/-) Mock	AAV9	AAV.cc47	WT	Gaa (-/-) Mock	AAV9	AAV.cc47	WT	Gaa (-/-) Mock	AAV9	AAV.cc47	WT	Gaa (-/-) Mock	AAV9	AAV.cc47	WT
0.966667	3.23333	19.8	34.5667	1.23333	12.9	57.1333	71.9	11.3	447.8	1376.5	46.4	2.2	54.2	130.3	12	9.701	397.226	445.672	50.526
0.966667	9.3	32.5333	35.3	1.4	24.2667	67.3667	72.5333	0.4	529.5	1818.5	27	7.4	48.7	172	18.9	18.368	477.888	334.659	68.029
0.666667	6.36667	15.2333	34.55	4.5	17.0667	57.7333	67.8	8.6	933.3	3037.4	26.2	1.8	94.3	211.7	16.1	1.236	236.849	530.885	42.867
2.66667	3.33333	23.8667	31.35					5.8			31.6						650.346	434.583	51.835
Vector genome biodistribution
Brain			Spine			Heart			Tibialis Anteror			Liver
Gaa (-/-) Mock	AAV9	AAV.cc47	Gaa (-/-) Mock	AAV9	AAV.cc47	Gaa (-/-) Mock	AAV9	AAV.cc47	Gaa (-/-) Mock	AAV9	AAV.cc47	Gaa (-/-) Mock	AAV9	AAV.cc47
1590	80433.3	58966.7	34600	705333	890667	8060	29500	180000	26200	426000	327000	466000	8390000	37700000
	78866.7	64166.7	61500	659000	802500	4930	179000	82100	67000	257000	367000	117000	100000000	13400000
	34000	122867		729000	738667	12200	167000	502000		1230000	708000	38900	61900000	24300000
	41933.3	108600		764000	1124333		47900	114000		572000	612000		23300000	83500000
% dystrophin restoration									% exon 23 deletion
Heart				Tibialis Anterior					Heart				Tibialis Anterior
Mdx Mock	AAV9	AAV.cc47	C57/B6 Mock	Mdx Mock	AAV9	AAV.cc47	C57/B6 Mock		Mdx Mock	AAV9	AAV.cc47	C57/B6 Mock	Mdx Mock	AAV9	AAV.cc47	C57/B6 Mock
0.005498	0.0198	0.177	0.730515	0.00164	0.0207	0.0315	0.093129		0	9.3	25.9	0	0	3.9	12.6	0
	0.0394	0.134			0.0158	0.0336				11.1	22.7			2.8	13.7
	0.0149	0.133			0.0135	0.0186				5.9	31.4			1.8	10.1
											22				16.5

## Sheet: Supplemental Figure 1
AAV capsid library diversity
Parental	Pig	Mouse	NHP
19306889	170180	170185	148754	unique amino acid sequences
Transduction of HuH7 scramble and AAVR knockout cell lines
	vg/cell	Scr (RLUs)		AAVR KO (RLUs)
AAV9	10000	474	484	142	144
	50000	2594	2452	272	258
	100000	4430	5228	406	458
AAV.cc47	10000	2570	2824	332	268
	50000	12804	13076	664	520
	100000	23928	25685	1044	642

## Sheet: Supplemental Figure 3
tdTomato fluorescence intensity
4e11 vg/kg
Heart		Tibilias Anterior		Liver
AAV9	AAV.cc47	AAV9	AAV.cc47	AAV9	AAV.cc47
20200000	96200000	54000000	145000000	1.43449e+08	1.05043e+08
46500000	87500000	25900000	70700000	1.60097e+07	3.29533e+08
	68000000				1.48551e+08
4e12 vg/kg
Heart		Tibilias Anterior		Liver
AAV9	AAV.cc47	AAV9	AAV.cc47	AAV9	AAV.cc47
345000000	634000000	67100000	493000000	3595822582	6500827753
546000000	878000000	466000000	614000000	5911152327	5513267295
201000000	515000000		1520000000	3278712342	1875142600
4e13 vg/kg
Heart		Tibilias Anterior		Liver
AAV9	AAV.cc47	AAV9	AAV.cc47	AAV9	AAV.cc47
1880000000	7420000000	1010000000	3600000000	10049656136	10991744282
3510000000	9130000000	1040000000	3530000000	11124526501	8846051974
2180000000	10500000000		2290000000	11636409156	10624169147

## Sheet: Supplemental Figure 4
vector genome biodistribution (vg/μg DNA)
4e13 vg/kg
Brain (caudal)			Brain (mid)			Brain (rostral)			Spinal cord			Kidney			Lung			Pancreas			Spleen
Mock	AAV9	AAV.cc47	Mock	AAV9	AAV.cc47	Mock	AAV9	AAV.cc47	Mock	AAV9	AAV.cc47	Mock	AAV9	AAV.cc47	Mock	AAV9	AAV.cc47	Mock	AAV9	AAV.cc47	Mock	AAV9	AAV.cc47
2680	20200	207000	5850	75200	202000	1540	40200	212000	9900	118000	41300	383	436000	411000	369	53700	107000	911	20500	145000	31100	108000	824000
2681	23100	8400	5851	37500	94100	1541	92200	158000	9901	106000	36000	363	993000	252000	480	155000	515000	912	155000	201000	31101	893000	2240000
	39400	52800		87900	104000		133000	55700		87700	9390		145000	542000	601	149000	529000		95700	507000		189000	1490000
4e12 vg/kg
Brain (caudal)			Brain (mid)			Brain (rostral)			Spinal cord			Kidney			Lung			Pancreas			Spleen
Mock	AAV9	AAV.cc47	Mock	AAV9	AAV.cc47	Mock	AAV9	AAV.cc47	Mock	AAV9	AAV.cc47	Mock	AAV9	AAV.cc47	Mock	AAV9	AAV.cc47	Mock	AAV9	AAV.cc47	Mock	AAV9	AAV.cc47
811	1400	9770	1470	5950	12400	3460	11800	11700	15800	36000	40800	562	10400	5720	558	10000	7650	3960	4640	7400	36.7	640000	1240000
	2920	836		3710	4760	3140	41700	5950	21300	71600	44500	1370	65300	17500	221	11300	17300	5290	14700	21700	31.8	332000	106000
	1600	3700		14500	22000		5510	9000	20300		7780			34500			3030	1720		1580		1370000	1170000
4e11 vg/kg
Brain (caudal)			Brain (mid)			Brain (rostral)			Spinal cord			Kidney			Lung			Pancreas			Spleen
Mock	AAV9	AAV.cc47	Mock	AAV9	AAV.cc47	Mock	AAV9	AAV.cc47	Mock	AAV9	AAV.cc47	Mock	AAV9	AAV.cc47	Mock	AAV9	AAV.cc47	Mock	AAV9	AAV.cc47	Mock	AAV9	AAV.cc47
33.5	688	7790	30.5	26400	190000	6080	14300	225000	6740	1850	4120	547	1350	535	1060	818	211	6610	478	627	419	4030	939
13.8	4210	15000	100	3640	41500	4170	2570	6610	10700	1410	2540	910	1480	724	403	424	648	4030			113	932	12100
			16.2						8140						123		2230	5520					3640

## Sheet: Supplemental Figure 5
% transduced tdTomato+ neurons							vector genome biodistribution (vg/μg DNA)
Cerebellum		Hippocampus		Cortex			Cerebellum			Hippocampus			Cortex
AAV9	AAV.cc47	AAV9	AAV.cc47	AAV9	AAV.cc47		Mock	AAV9	AAV.cc47	Mock	AAV9	AAV.cc47	Mock	AAV9	AAV.cc47
0.152726	0.370259	1.90799	3.66689	1.18278	2.77674		2680	20200	207000	5850	75200	202000	1540	92200	212000
0.177712	0.340973	0.987217	5.3111	0.958213	2.82966		2681	23100	8400	5851	87900	94100	1541	133000	158000
	0.312847		4.33831		2.74518				52800			104000			55700

## Sheet: Supplemental Figure 6
% transduced tdTomato+ cells							Transgene expression levels
CB promoter (A)		CMV promoter 1:1 (B)		CMV promoter 1:3 (C)
							gRNA
Heart		Heart		Heart			Heart			Tibialis Anterior			Liver
AAV9	AAV.cc47	AAV9	AAV.cc47	AAV9	AAV.cc47		Mock	AAV9	AAV.cc47	Mock	AAV9	AAV.cc47	Mock	AAV9	AAV.cc47
0.236699	1.1117	0.717481	1.284	2.85371	4.88803		44900	3320000	3490000	16400	189000	179000	25800	77700000	62100000
0.581558	1.61573	0.429697	1.44615	0.851053	2.9431			2480000	6050000		430000	141000		52100000	32800000
0.466566	1.32184	0.551766	1.62578	2.27645	4.04843			2570000	1050000		224000	389000		42100000	15500000
0.383243	1.48503			1.89183	3.39202			1580000	2200000					38500000	56400000
					3.48961
							Cas9
							Heart			Tibialis Anterior			Liver
							Mock	AAV9	AAV.cc47	Mock	AAV9	AAV.cc47	Mock	AAV9	AAV.cc47
							44800	1540000	503000	41600	116000	720000	11200	27400000	46000000
								968000	5050000		425000	233000		29500000	25800000
								1160000	1470000		873000	353000		19800000	13600000
								883000	900000		483000	1980000		14300000	28100000

[truncated: 4 more sheets: Supplemental Figure 7, Supplemental Figure 11, Supplemental Figure 12, Supplemental Figure 13]
